# Supplementary material for: Transcriptomic and Cytogenetic Analysis of Oxaliplatin-Resistant Colorectal Adenocarcinoma HCT116 Cells to Identify Markers Associated with Platinum Resistance
Source: Int J Mol Sci. 2025 Sep 11;26(18):8869. doi: 10.3390/ijms26188869 (PMC12469909; doi:10.3390/ijms26188869)
Supplement: Supplementary file 1 [file ijms-26-08869-s001.zip]

Archive with 1 entries (1 files):
- ijms-3819873-supplementary.pdf
